# Supplementary material for: RNA interference identifies domesticated viral genes involved in assembly and trafficking of virus-derived particles in ichneumonid wasps
Source: PLoS Pathog. 2019 Dec 13;15(12):e1008210. doi: 10.1371/journal.ppat.1008210 (PMC6957214; doi:10.1371/journal.ppat.1008210)
Supplement: S1 Table — Stage 1: hyaline pupa; stage 2: pupa with pigmented thorax; stage 3: pupa with pigmented abdomen. Statistical analyses were performed using EdgeR package. LogFC = Log2 Fold Change, FDR = False Discovery Rate, ns = non-significant, *p<0.05. U1 data missing. (XLSX) [file ppat.1008210.s004.xlsx]

## Sheet: Feuil1
S1 Table. Expression of IVSPERs genes (RPKM) in H. didymator calyces at 3 developmental pupal stages and differential expression between pupal stages..
Stage 1: hyaline pupa; stage 2: pupa with pigmented thorax; stage 3: pupa with pigmented abdomen.
Statistical analyses were performed using EdgeR package. LogFC = Log2 Fold Change. FDR = False Discovery Rate. ns=non-significant. *p<0.05.
U1 data missing.
				Fold change Stage 2 vs Stage 1				Fold change Stage 3 vs Stage 2				Fold change Stage 3 vs Stage 1
IVSPER Gene	Mean Stage 1 (RPKM)	Mean Stage 2 (RPKM)	Mean Stage 3 (RPKM)	LogFC	pvalue	FDR	Significance	LogFC	pvalue	FDR	Significance	LogFC	pvalue	FDR	Significance
IVSP1-1	28.4	313.7	337.3	2.18709793	0.0041719802	0.04709028	*	2.819215	1.175593	0.026880601	*	5.0063	0.00001473536	0.0005651427	*
IVSP1-2	325	564.2	6,874.7	1.82845786	0.0443990707	0.18517268	ns	2.541047	0.01397178	0.096420806	ns	4.3695	0.000534426	0.0050513406	*
IVSP2-1	425.9	5,457.4	3,731.8	2.39295426	0.0103219043	0.08183701	ns	1.843416	0.04644807	0.193199094	ns	4.2364	0.00043361	0.0043510334	*
IVSP2-2	1,908.3	3.629	2.585	1.39464589	0.0695076558	0.24288164	ns	0.004854875	0.9950701	1.000000000	ns	1.3898	0.09167646	0.1927612089	ns
IVSP3-1	1,579.1	5,979.3	15,290.3	1.94926918	0.0363236041	0.16592858	ns	1.692832	0.07964921	0.264772307	ns	3.6421	0.001931113	0.0120460798	*
IVSP3-2	726.3	719.9	4,804.6	2.01949224	0.0097608285	0.07931312	ns	2.397658	0.00541532	0.05758127	ns	4.4172	0.00007449498	0.0013950674	*
IVSP4-1	354.8	1,496.3	23,608.7	2.26066016	0.0246834439	0.13364515	ns	3.486683	0.00360608	0.046092345	*	5.747343	0.0001438039	0.0020953256	*
IVSP4-2	937.4	3,434.4	75,795.8	2.67917589	0.0173253043	0.10908265	ns	3.600252	0.005120085	0.055951707	ns	6.279428	0.0001653077	0.0022704207	*
IVp12-1	814.2	4,062.6	108,839.7	3.09244773	0.0111739812	0.08537609	ns	4.071574	0.003419722	0.045557161	*	7.164022	0.0001048915	0.0017158532	*
IVp12-2	814	252.4	3,038.3	1.99829049	0.0346988991	0.16117528	ns	2.312333	0.02488132	0.134140871	ns	4.310624	0.0007140072	0.0061307841	*
IVp12-3	54.4	129.8	3.843	2.32318366	0.0084696539	0.07302724	ns	4.002258	0.0003777514	0.016871084	*	6.325442	0.0000133603	0.0005492764	*
IVp53-1	363.3	2,871.9	14,654.4	2.79295927	0.0028985874	0.03791117	*	3.696155	0.0006634821	0.020904798	*	6.489115	0.00001102949	0.0005063433	*
IVp53-2	282.1	410.1	7,059.7	1.9631766	0.0211839915	0.12219473	ns	3.51118	0.001078349	0.025847064	*	5.474356	0.00004546722	0.001065134	*
N-1	419	1,709.5	1.496	1.85728209	0.0062217398	0.05980455	ns	0.1170638	0.8507353	0.974691327	ns	1.974346	0.006649616	0.0286672349	*
N-2	7,643.6	24.997	28,352.3	1.67194351	0.0742677295	0.25166707	ns	0.6760648	0.477659	0.715930499	ns	2.348008	0.02658353	0.0784179315	ns
N-3	187.4	233.2	142	1.27895735	0.0608607767	0.2254318	ns	1.522102	0.04247309	0.183936486	ns	4.310624	0.0007140072	0.0061307841	*
N-4	2.132	753.6	305.3	-1.2695974	0.1982249718	0.44609996	ns	-2.016393	0.09409445	0.290971539	ns	-3.28599	0.01673207	0.0497823	*
U2	89	682	1,588.7	2.5192315	0.0057487715	0.05737681	ns	1.589168	0.06620514	0.239093363	ns	4.1084	0.0003491371	0.003757588	*
U3	283.3	388.5	761.7	2.21638694	0.0111156389	0.08515182	ns	1.458606	0.08660174	0.277629174	ns	3.674993	0.0007292275	0.0062096694	*
U4	45	132.3	668.2	2.85256356	0.0028597694	0.0376931	*	3.115685	0.00225305	0.036424302	*	5.968249	0.00002313918	0.0007540579	*
U5	100.4	722.9	2.817	2.15562829	0.0082479152	0.07171297	ns	2.110818	0.01325058	0.09390367	ns	4.266447	0.0001286062	0.0019616395	*
U6	634.7	1,361.3	2,368.3	0.3246815	0.4034948999	0.66714979	ns	1.107105	0.01972833	0.118217653	ns	1.431787	0.004538512	0.021900569	*
U7	229.7	360.5	1,830.7	2.00728719	0.0285567376	0.1444941	ns	2.53201	0.0131246	0.093186949	ns	4.539297	0.000364621	0.0038561621	*
U8	708.6	834.4	8,830	2.62407878	0.0153680911	0.10144084	ns	2.977443	0.01105457	0.085516219	ns	5.601522	0.0002433531	0.0029192961	*
U9	343	1,465.5	4,982.7	2.43281678	0.0250282282	0.13427722	ns	2.558461	0.02648942	0.139705189	ns	4.991277	0.0006571398	0.0057839061	*
U10	579.5	897.2	3,154.7	1.12926149	0.0201548028	0.11887983	ns	0.9534036	0.06053399	0.227101302	ns	2.082665	0.0007053974	0.0060778724	*
U11	52.5	503.1	348	2.08501727	0.018596193	0.11441543	ns	2.372805	0.01356952	0.095132242	ns	4.457822	0.0002602944	0.0030521779	*
U12	33.3	72	119.7	2.01985106	0.0119454619	0.08860304	ns	1.374053	0.08146139	0.268211262	ns	3.393904	0.0006999718	0.0060521235	*
U13	469.9	642.9	8.493	2.74110028	0.0243441127	0.13262681	ns	3.050863	0.01189093	0.08879538	ns	5.791964	0.0004658985	0.004598248	*
U14	47	36	758.3	2.31300057	0.0115147514	0.08673707	ns	3.776774	0.0008068887	0.022678003	*	6.089775	0.0000275816	0.0008322168	*
U15	408.5	1,005.8	10,549.7	1.97863513	0.0093128519	0.07703422	ns	2.942391	0.001186552	0.026937432	*	4.921026	0.00002489442	0.0007864864	*
U16	1,253.6	13,724.9	29,659.6	1.75148995	0.0380324482	0.17016608	ns	1.563294	0.0766617	0.259354694	ns	3.314784	0.001840939	0.0116677364	*
U17	521.6	2,488.5	11,223.5	2.17392665	0.0377857109	0.16930617	ns	2.14352	0.05176275	0.206319846	ns	4.317446	0.001496096	0.0101008822	*
U18	62.6	118.4	270.9	2.03042657	0.0074084965	0.06648132	ns	1.154721	0.109982	0.317419103	ns	3.185148	0.0005956857	0.0054262905	*
U19	747.4	1,757.3	4,282.7	2.39235215	0.0132505987	0.09323661	ns	1.770423	0.06397835	0.234599882	ns	4.162776	0.0007017321	0.0060602456	*
U20	131.6	493.2	3,808.7	2.93985293	0.0017183486	0.0278795	*	2.852542	0.002966028	0.041991109	*	5.792395	0.00001898474	0.0006579475	*
U21	94.8	487.2	1,592.4	2.11943725	0.0065772319	0.06189288	ns	2.670423	0.002325384	0.036920668	*	4.78986	0.00003175432	0.0008859813	*
U22	155.8	786.1	4.578	2.6205735	0.0030048615	0.0385036	*	3.406523	0.0007740452	0.022298249	*	6.027096	0.00001131468	0.0005117656	*
U23	723.3	4,277.4	42.374	3.37778536	0.0032989766	0.04077621	*	3.602848	0.00305716	0.042987203	*	6.980634	0.00003995491	0.0009878183	*
U24	687.5	1,320.2	6,543.6	2.03966683	0.0127533895	0.09174165	ns	2.174157	0.01309943	0.093186949	ns	4.213824	0.0001776698	0.0023618291	*
U25	683.7	1,275.5	1,492.3	0.56542516	0.6111128937	0.832245	ns	1.383629	0.2676936	0.525795373	ns	1.949054	0.1291029	0.2477499104	ns
U26	338.7	1,134.6	615.3	1.46631446	0.0149586971	0.09974607	ns	0.3905409	0.5015366	0.734411926	ns	1.856855	0.006171083	0.0271651539	*
U27	39.9	17.4	298.7	2.35431783	0.006417882	0.06084779	ns	3.571698	0.0006068653	0.020200641	*	5.926015	0.0000147476	0.0005651427	*
U28	367.5	1,346.9	4.733	2.20805287	0.0101245918	0.08094458	ns	2.741184	0.004260243	0.049897682	*	4.949237	0.00007186685	0.0013664715	*
