# Supplementary material for: RNA interference identifies domesticated viral genes involved in assembly and trafficking of virus-derived particles in ichneumonid wasps
Source: PLoS Pathog. 2019 Dec 13;15(12):e1008210. doi: 10.1371/journal.ppat.1008210 (PMC6957214; doi:10.1371/journal.ppat.1008210)
Supplement: S2 Table — Total RNA was extracted from calyces of wasp female pupae at Stage 1: hyaline pupa; stage 2: pupa with pigmented thorax; stage 3: pupa with pigmented abdomen; stage 4: close to adult emergence. The relative gene expression was calculated for each target gene relative to the reference gene ELF-1, using the Advanced Analysis method provided in the Light Cycler 480 system, which considers the PCR efficiencies of the target genes (see below) and the reference gene (ELF-1 efficiency = 1,98). Indicated are the qPCR cycle threshold (Ct) for target and ELF-1 genes and the relative expression of each target gene. N = 3 biological replicas per stages (R1, R2, R3). The "mean Ct" corresponds to the mean value of the 3 technical replicas. Statistical analyses were performed using two-tailed unpaired student t-test statistics. A Levene's test was performed to assess the equality of variances. n.s = non-significant, *p<0.05, **p<0.01 and ***p<0.001. (XLSX) [file ppat.1008210.s005.xlsx]

## Sheet: Feuil2
S2 Table. Relative expression of 6 IVSPERs genes in H. didymator calyces at 4 pupal developmental stages.
Total RNA was extracted from calyces of wasp female pupae at Stage 1: hyaline pupa; stage 2: pupa with pigmented thorax; stage 3: pupa with pigmented abdomen; stage 4: close to adult emergence.
The relative gene expression was calculated for each target gene relative to the reference gene ELF-1. using the Advanced Analysis method provided in the Light Cycler® 480 system. which considers the PCR efficiencies of the target genes (see below) and the reference gene (ELF-1 efficiency = 1.98).
Are indicated the qPCR cycle threshold (Ct) for target and ELF-1 genes and the relative expression of each target genes.
N=3 biological replica per stages (R1. R2. R3). The "mean Ct" corresponds to the mean value of the 3 technical replicas.
Statistical analyses were performed using two-tailed unpaired student t-test statistics. A Levene's test was performed to assess the equality of variances. n.s = non-significant. *p<0.05. **p<0.01 and ***p<0.001.
			Stage 1					Stage 2					Stage 3					Stage 4						Levene's test results		t-test Equality of Means				95% confidence interval of the difference
Target gene	PCR Efficiency	Biological Replica #	Mean Ct Target gene	Mean Ct ELF-1	Target gene Relative expression	Mean Relative expression	Standard error	Mean Ct Target gene	Mean Ct ELF-1	Target gene Relative expression	Mean Relative expression	Standard error	Mean Ct Target gene	Mean Ct ELF-1	Target gene Relative expression	Mean Relative expression	Standard error	Mean Ct Target gene	Mean Ct ELF-1	Target gene Relative expression	Mean Relative expression	Standard error	Comparison	F	P value	t	df	P value	Significance	Lower	upper
IVp53-2	1.75	R1	28.2014266406369	15.4867904596403	0.00550	0.0021381	0.00291	21.6413338365789	15.8049961915499	0.26861	0.23714	0.03307	20.187648132105	15.9453181743295	0.66689	0.71115	0.04092	18.8761982618785	16.4876334871125	2.01221	1.91292	0.12151	Stage 1 vs Stage 2	3.0158	0.15	-12.262	4	< 0.001	***	-0.288	-0.181
		R2	32.632563287847	15.665047865072	0.00052			21.8323773074129	15.7974483555863	0.24013			19.845568987356	15.8323082859923	0.74759			18.8705304272094	16.4363765887424	1.94914			Stage 2 vs Stage 3	0.0685	0.8	-15.606	4	< 0.001	***	-0.558	-0.389
		R3	32.8088516647396	15.4014620373633	0.00039			21.8884355696787	15.5951384487692	0.20268			20.2232484092819	16.0845671630983	0.71897			18.9038074159695	16.3286233782439	1.77742			Stage 1 vs Stage 3	2.767	0.17	-29.938	4	<0.001	***	-0.774	-0.643
																							Stage 3 vs Stage 4	0.962	0.38	-16.234	4	< 0.001	***	-1.407	-0.996
																							Stage 2 vs Stage 4	1.198	0.33	-23.049	4	< 0.001	***	-1.877	-1.473
																							Stage 1 vs Stage 4	2.327	0.2	-27.229	4	< 0.001	***	-2.105	-1.715
IVp12-1	1.94	R1	25.9435816344365	15.4867904596403	0.00134	0.001395	0.0004705	15.9492376703018	15.8049961915499	1.25479	1.04078	0.28747	13.8138378935402	15.9453181743295	5.68557	4.30878	1.1928	12.7176364046295	16.4876334871125	17.02743	14.50005	3.60082	Stage 1 vs Stage 2	1.834	0.24	-6.262	4	0.0033	**	-1.5	-0.578
		R2	25.6099715834155	15.665047865072	0.00189			16.0684603837741	15.7974483555863	1.15351			14.3646645606321	15.8323082859923	3.65358			13.4120929802138	16.4363765887424	10.37712			Stage 2 vs Stage 3	0.583	0.48	-4.613	4	0.0099	**	-5.234	-1.301
		R3	26.3699874150168	15.4014620373633	0.00095			16.5837050095153	15.5951384487692	0.714028			14.6523685814556	16.0845671630983	3.58718			12.6386569535666	16.3286233782439	16.09558			Stage 1 vs Stage 3	1.1	0.35	-6.254	4	0.0033	**	-6.219	-2.395
																							Stage 3 vs Stage 4	0.642	0.46	-4.653	4	0.0096	**	-16.271	-4.11
																							Stage 2 vs Stage 4	1.314	0.315	-6.453	4	0.0029	**	-19.249	-7.668
																							Stage 1 vs Stage 4	1.565	0.27	-6.974	4	0.0022	**	-20.27	-8.726
IVSP3-1	1.94	R1	26.1501524067905	15.4867904596403	0.00117	0.00197	0.00107	17.8162434892263	15.8049961915499	0.364121	0.36269	0.06522	16.4706602259573	15.9453181743295	0.97754	0.87594	0.13887	16.047993933816	16.4876334871125	1.87355	1.67572	0.38986	Stage 1 vs Stage 2	3.862	0.12	-9.579	4	< 0.001	***	-0.465	-0.256
		R2	24.8225877970504	15.665047865072	0.00318			17.5674306007955	15.7974483555863	0.42718			16.8204422511288	15.8323082859923	0.71769			15.9527102408344	16.4363765887424	1.92700			Stage 2 vs Stage 3	0.391	0.56	-5.794	4	0.0044	**	-0.759	-0.267
		R3	25.6329335377329	15.4014620373633	0.00155			17.9085229995827	15.5951384487692	0.29677			16.6852787890986	16.0845671630983	0.93256			16.523279087399	16.3286233782439	1.22660			Stage 1 vs Stage 3	1.725	0.25	-10.9	4	< 0.001	***	-1.096	-0.651
																							Stage 3 vs Stage 4	0.456	0.53	-3.347	4	0.028	*	-1.463	-0.136
																							Stage 2 vs Stage 4	0.83	0.41	-5.753	4	0.0045	**	-1.946	-0.679
																							Stage 1 vs Stage 4	1.26	0.32	-7.436	4	0.0017	**	-2.298	-1.048
IVSP4-1	1.8	R1	26.5744439028044	16.4359600339059	0.01236	0.00562	0.00584	20.5184663302589	16.3619687107569	0.41326	0.41091	0.03274	18.2647554911392	16.924474911331	2.28250	1.77418	0.53002	17.4272212023467	17.4735427739426	5.43377	4.88502	0.51063	Stage 1 vs Stage 2	2.523	0.18	-21.105	4	< 0.001	***	-0.458	0.351
		R2	29.3718745244895	16.1043746175766	0.00190			20.2510935546601	16.2316591098347	0.44240			17.8567073389587	16.2379807507316	1.81516			17.0533338649179	16.9694890950978	4.79743			Stage 2 vs Stage 3	3.37	0.14	-4.446	4	0.011	*	-2.214	-0.512
		R3	28.4884420882029	15.8055057484648	0.00260			20.1921262809377	15.9469093938169	0.37704			18.9533253096625	16.6057484002642	1.22485			17.1297192254659	16.9165335192912	4.42384			Stage 1 vs Stage 3	1.26	0.32	-5.779	4	0.0044	**	-2.618	-0.918
																							Stage 3 vs Stage 4	0.0038	0.95	-7.321	4	0.0018	**	-4.29	-1.931
																							Stage 2 vs Stage 4	2.898	0.16	-15.145	4	< 0.001	***	-5.294	-3.653
																							Stage 1 vs Stage 4	3.255	0.14	-16.55	4	< 0.001	***	-5.697	-4.06
U22	1.92	R1	27.0544454478501	16.4359600339059	0.00162	0.000673	0.000826	20.8163691285044	16.3619687107569	0.09051	0.09381	0.0124	18.8024911410104	16.924474911331	0.49446	0.39486	0.10204	18.1328784149423	17.4735427739426	1.11358	0.93271	0.1667	Stage 1 vs Stage 2	2.33	0.2	-12.984	4	< 0.001	***	-0.113	-0.0732
		R2	29.7459756023904	16.1043746175766	0.00022			20.4160361853341	16.2316591098347	0.10751			18.4102425493962	16.2379807507316	0.39957			18.140560900451	16.9694890950978	0.78526			Stage 2 vs Stage 3	3	0.15	-5.0727	4	0.0071	**	-0.465	-0.136
		R3	29.8590188461539	15.8055057484648	0.00016			20.507446586072	15.9469093938169	0.08338			19.2838507104389	16.6057484002642	0.29054			17.8772872256695	16.9165335192912	0.89926			Stage 1 vs Stage 3	3.886	0.12	-6.69	4	0.0025	**	-0.557	-0.23
																							Stage 3 vs Stage 4	0.343	0.58	-4.766	4	0.0088	**	-0.851	0.224
																							Stage 2 vs Stage 4	3.665	0.17	-8.692	4	< 0.001	***	-1.106	-0.57
																							Stage 1 vs Stage 4	3.097	0.15	-9.684	4	< 0.001	***	-1.199	-0.664
U23	1.76	R1	28.9171711342161	16.4359600339059	0.00597	0.00235	0.00313	20.8335091972342	16.3619687107569	0.54844	0.64754	0.13737	18.3040164982122	16.924474911331	3.36538416907408	2.93701	0.68005	17.3122196481857	17.4735427739426	8.57872329486816	8.04982	0.83925	Stage 1 vs Stage 2	1.611	0.27	-8.132	4	0.0012	**	-0.865	0.424
		R2	33.3895564138813	16.1043746175766	0.00038			19.9986624639343	16.2316591098347	0.80434			17.5130776954393	16.2379807507316	3.29276868026254			17.0422680888111	16.9694890950978	7.08213183488014			Stage 2 vs Stage 3	0.725	0.44	-5.715	4	0.0046	**	-3.401	-1.177
		R3	31.909023594124	15.8055057484648	0.00071			20.2033600054767	15.9469093938169	0.58980			18.7091277127809	16.6057484002642	2.15287914799037			16.6578401347729	16.9165335192912	8.48859597996645			Stage 1 vs Stage 3	3.767	0.12	-7.474	4	0.0017	**	-4.024	-1.844
																							Stage 3 vs Stage 4	0.0262	0.87	-8.198	4	0.0012	**	-6.844	-3.381
																							Stage 2 vs Stage 4	0.81	0.41	-15.076	4	< 0.001	***	-8.765	-6.039
																							Stage 1 vs Stage 4	1.195	0.33	-16.608	4	< 0.001	***	-9.392	-6.702
