# Supplementary material for: RNA interference identifies domesticated viral genes involved in assembly and trafficking of virus-derived particles in ichneumonid wasps
Source: PLoS Pathog. 2019 Dec 13;15(12):e1008210. doi: 10.1371/journal.ppat.1008210 (PMC6957214; doi:10.1371/journal.ppat.1008210)
Supplement: S3 Table — qPCR cycle threshold (Ct) and relative expression to ELF-1 results were obtained using advanced relative quantification (Efficiency method) provided by Light Cycler 480 software. For each treatment (i.e. injection of dsRNA targeting a given IVSPER gene versus dsGFP) are indicated the number of biological replicas (C for controls and T for treatments) and the targeted gene. The "mean Ct" corresponds to the mean value of the 3 technical replicas. (XLSX) [file ppat.1008210.s006.xlsx]

## Sheet: Feuil2
S3 Table. Relative expression of 7 IVSPERs genes in different ds-GFP and ds-RNA injected females.
qPCR cycle threshold (Ct) and relative expression to ELF-1 results were obtained using advanced relative quantification (Efficiency method) provided by Light Cycler® 480 software.
For each treatment (i.e. injection of ds-RNA targeting a given IVSPER gene versus ds-GFP) are indicated the number of biological replicas (C for controls and T for treatments) and the targeted gene. The "mean Ct" corresponds to the mean value of the 3 technical replicas.
Gene tested	Biological replica ID	Sample	Target gene	Efficiency	Mean Ct Target gene	Mean Ct reference (ELF-1)	Relative expression to ELF-1
IVp12-1	C1	ds-GFP	IVp53-1		19.6494807393739	17.7941745796355	0.465435327319212
	C2	ds-GFP	IVp53-1		20.2314036906198	18.0191473914264	0.370193333705471
	C3	ds-GFP	IVp53-1		19.9614362484008	18.0821776550129	0.461549893767244
	C4	ds-GFP	IVp53-1		19.8899924464281	17.7328406044986	0.381051620264204
	C5	ds-GFP	IVp53-1	1.93	19.7508070178102	17.7669584543066	0.427416031350126
	T1	ds-IVp12-1	IVp53-1		19.4203900448867	17.7507188878857	0.525274206117633
	T2	ds-IVp12-1	IVp53-1		19.4885068732079	17.9729640374801	0.584611314583238
	T3	ds-IVp12-1	IVp53-1		19.7712604162857	17.9546857469326	0.479404761339304
	T4	ds-IVp12-1	IVp53-1		19.5184934143069	17.4821919119196	0.409929652562216
	C1	ds-GFP	IVp53-2		24.4994480703491	17.7941745796355	0.211161206288723
	C2	ds-GFP	IVp53-2		24.7675037267808	18.0191473914264	0.211937600293945
	C3	ds-GFP	IVp53-2		24.0593528225389	18.0821776550129	0.328862619464287
	C4	ds-GFP	IVp53-2		23.8253340188951	17.7328406044986	0.295293469524213
	C5	ds-GFP	IVp53-2	1.75	24.4222279670906	17.7669584543066	0.216425027076001
	T1	ds-IVp12-1	IVp53-2		24.4695299714506	17.7507188878857	0.208446006732075
	T2	ds-IVp12-1	IVp53-2		24.5408245315875	17.9729640374801	0.233130281688499
	T3	ds-IVp12-1	IVp53-2		24.3132864397028	17.9546857469326	0.261502936308112
	T4	ds-IVp12-1	IVp53-2		24.2162636347635	17.4821919119196	0.199932929488407
	C1	ds-GFP	IVSP3-1		20.4290944903812	17.7941745796355	0.250832295120922
	C2	ds-GFP	IVSP3-1		21.2400414635003	18.0191473914264	0.170896477917744
	C3	ds-GFP	IVSP3-1		20.7656007861367	18.0821776550129	0.244330028178009
	C4	ds-GFP	IVSP3-1		20.1660107719808	17.7328406044986	0.286354324278516
	C5	ds-GFP	IVSP3-1	1.94	20.1889007953358	17.7669584543066	0.28869385243062
	T1	ds-IVp12-1	IVSP3-1		21.2910246972237	17.7507188878857	0.137539251423843
	T2	ds-IVp12-1	IVSP3-1		21.1887308631399	17.9729640374801	0.171316580920207
	T3	ds-IVp12-1	IVSP3-1		21.2036381728982	17.9546857469326	0.167527657625903
	T4	ds-IVp12-1	IVSP3-1		20.1762774462135	17.4821919119196	0.239657065447824
	C1	ds-GFP	IVSP4-1		19.5886960869502	17.7941745796355	1.8987013771423
	C2	ds-GFP	IVSP4-1		19.8909126385073	18.0191473914264	1.85374798176064
	C3	ds-GFP	IVSP4-1		19.5254636442995	18.0821776550129	2.39904644881468
	C4	ds-GFP	IVSP4-1		18.9513930660994	17.7328406044986	2.64817663005609
	C5	ds-GFP	IVSP4-1	1.8	19.2136490676031	17.7669584543066	2.32338820650716
	T1	ds-IVp12-1	IVSP4-1		19.4577025696123	17.7507188878857	1.99069129639642
	T2	ds-IVp12-1	IVSP4-1		19.5814203931188	17.9729640374801	2.15453998580904
	T3	ds-IVp12-1	IVSP4-1		19.479412013795	17.9546857469326	2.25928989821627
	T4	ds-IVp12-1	IVSP4-1		18.9206656618239	17.4821919119196	2.27212420371609
	C1	ds-GFP	IVp12-1		16.662779256939	17.7941745796355	3.04323501086219
	C2	ds-GFP	IVp12-1		16.2543184575314	18.0191473914264	4.65192622166263
	C3	ds-GFP	IVp12-1		15.6788318969244	18.0821776550129	7.11144296295735
	C4	ds-GFP	IVp12-1		16.12336166083	17.7328406044986	4.17239247558911
	C5	ds-GFP	IVp12-1	1.94	16.6919001349952	17.7669584543066	2.93008605508272
	T1	ds-IVp12-1	IVp12-1		19.9156946012364	17.7507188878857	0.342175599762066
	T2	ds-IVp12-1	IVp12-1		20.7984097223944	17.9729640374801	0.221888348546998
	T3	ds-IVp12-1	IVp12-1		20.4410639646323	17.9546857469326	0.277687731449292
	T4	ds-IVp12-1	IVp12-1		19.9089645088329	17.4821919119196	0.286103626662509
	C1	ds-GFP	U22		21.0028487694641	17.7941745796355	0.213196133715081
	C2	ds-GFP	U22		21.7419614712098	18.0191473914264	0.153507426166388
	C3	ds-GFP	U22		20.9499990794105	18.0821776550129	0.268653308810541
	C4	ds-GFP	U22	1.92	20.9253522407605	17.7328406044986	0.21504954645305
	C5	ds-GFP	U22		20.8798861533532	17.7669584543066	0.226746560382898
	T1	ds-IVp12-1	U22		21.3585874732329	17.7507188878857	0.164099146263805
	T2	ds-IVp12-1	U22		21.1185141474911	17.9729640374801	0.223383859090489
	T3	ds-IVp12-1	U22		21.6810841765634	17.9546857469326	0.152845436433597
	T4	ds-IVp12-1	U22		20.6026870798453	17.4821919119196	0.223661495997248
	C1	ds-GFP	U23		20.1306119893944	17.7941745796355	2.17066064793541
	C2	ds-GFP	U23		20.4410483905089	18.0191473914264	2.12381882498135
	C3	ds-GFP	U23		20.2914616405333	18.0821776550129	2.41291372162611
	C4	ds-GFP	U23		19.6132975476681	17.7328406044986	2.78871110598278
	C5	ds-GFP	U23	1.76	20.3427390520514	17.7669584543066	1.8898963005657
	T1	ds-IVp12-1	U23		20.3031396894151	17.7507188878857	1.91135961682068
	T2	ds-IVp12-1	U23		20.683461229652	17.9729640374801	1.79432475830752
	T3	ds-IVp12-1	U23		20.7933424561106	17.9546857469326	1.6653337514719
	T4	ds-IVp12-1	U23		19.2109452942802	17.4821919119196	2.95003629546328
U23	C1	ds-GFP	IVp53-1		18.8677205353349	16.7876988633934	0.391300474179621
	C2	ds-GFP	IVp53-1		20.6818727480846	18.2255383487639	0.316973441133362
	C3	ds-GFP	IVp53-1		20.107604216854	18.1354233957801	0.434785929878904
	C4	ds-GFP	IVp53-1		19.6658132351919	16.6795801118255	0.215047352622668
	C5	ds-GFP	IVp53-1	1.93	19.4229071342713	17.0706295437324	0.329540250203454
	T1	ds-U23	IVp53-1		19.6621346846805	17.0674438264379	0.280963691377339
	T2	ds-U23	IVp53-1		20.4042142144681	17.3310511670248	0.206512853870633
	T3	ds-U23	IVp53-1		19.4644516278782	16.8446035159289	0.274783770670299
	T4	ds-U23	IVp53-1		19.4345126696918	16.8657501981233	0.284324216854733
	C1	ds-GFP	IVp53-2		20.8369225823407	16.7876988633934	0.824443450624178
	C2	ds-GFP	IVp53-2		23.2633098723033	18.2255383487639	0.566256714137912
	C3	ds-GFP	IVp53-2		22.7965038213613	18.1354233957801	0.691402628986736
	C4	ds-GFP	IVp53-2		21.6083580547611	16.6795801118255	0.497276150000238
	C5	ds-GFP	IVp53-2	1.75	21.5364433215897	17.0706295437324	0.676217492469816
	T1	ds-U23	IVp53-2		21.8651454185512	17.0674438264379	0.561376454464632
	T2	ds-U23	IVp53-2		22.5753777691213	17.3310511670248	0.451693489132708
	T3	ds-U23	IVp53-2		21.7300888583986	16.8446035159289	0.519959015771227
	T4	ds-U23	IVp53-2		21.8534495406236	16.8657501981233	0.492335620365275
	C1	ds-GFP	IVSP3-1		20.2998705264489	16.7876988633934	0.137400408050808
	C2	ds-GFP	IVSP3-1		22.2361605284117	18.2255383487639	0.101689786323834
	C3	ds-GFP	IVSP3-1		21.8049843466654	18.1354233957801	0.127243795822403
	C4	ds-GFP	IVSP3-1		21.4029056718213	16.6795801118255	0.0614408944487605
	C5	ds-GFP	IVSP3-1		21.0860021505533	17.0706295437324	0.0990087699978604
	T1	ds-U23	IVSP3-1	1.94	21.2570524212131	17.0674438264379	0.0882063822458284
	T2	ds-U23	IVSP3-1		21.9874113346042	17.3310511670248	0.065088546461373
	T3	ds-U23	IVSP3-1		21.1603948018958	16.8446035159289	0.0807624112759732
	T4	ds-U23	IVSP3-1		21.3600892850758	16.8657501981233	0.0717811387394994
	C1	ds-GFP	IVSP4-1		18.5746403779376	16.7876988633934	1.73273000789859
	C2	ds-GFP	IVSP4-1		21.4507612959702	18.2255383487639	0.853283267622388
	C3	ds-GFP	IVSP4-1		20.7532784948837	18.1354233957801	1.20894750049333
	C4	ds-GFP	IVSP4-1		19.2528659122632	16.6795801118255	1.08024806117935
	C5	ds-GFP	IVSP4-1		19.1287728668144	17.0706295437324	1.51779036721197
	T1	ds-U23	IVSP4-1	1.8	19.7544637424125	17.0674438264379	1.04844348066502
	T2	ds-U23	IVSP4-1		20.2736746954843	17.3310511670248	0.925140864675286
	T3	ds-U23	IVSP4-1		19.2911685929212	16.8446035159289	1.18223162824092
	T4	ds-U23	IVSP4-1		19.5196557772931	16.8657501981233	1.04869588146369
	C1	ds-GFP	IVp12-1		15.4675065187456	16.7876988633934	3.37870864915746
	C2	ds-GFP	IVp12-1		17.4870178349034	18.2255383487639	2.36640360166332
	C3	ds-GFP	IVp12-1		17.0269393396241	18.1354233957801	3.01832662586466
	C4	ds-GFP	IVp12-1		15.800225612515	16.6795801118255	2.51720475111045
	C5	ds-GFP	IVp12-1	1.94	15.8189806770379	17.0706295437324	3.24736837477347
	T1	ds-U23	IVp12-1		16.159550277568	17.0674438264379	2.58565123792258
	T2	ds-U23	IVp12-1		16.8176133871271	17.3310511670248	2.0016187739589
	T3	ds-U23	IVp12-1		16.0614512332244	16.8446035159289	2.36970375553568
	T4	ds-U23	IVp12-1		16.1582645800754	16.8657501981233	2.25478165442722
	C1	ds-GFP	U22		20.6351163296778	16.7876988633934	0.136261155270981
	C2	ds-GFP	U22		22.0564988023263	18.2255383487639	0.143962569748745
	C3	ds-GFP	U22		21.6238687876044	18.1354233957801	0.179506523212192
	C4	ds-GFP	U22		21.4412660576923	16.6795801118255	0.0748020996211405
	C5	ds-GFP	U22	1.92	21.0548409726897	17.0706295437324	0.125718515379158
	T1	ds-U23	U22		20.878807083445	17.0674438264379	0.140709937275874
	T2	ds-U23	U22		21.7510156701046	17.3310511670248	0.0953740284641621
	T3	ds-U23	U22		20.9101910771314	16.8446035159289	0.118392633864119
	T4	ds-U23	U22		21.0603496361087	16.8657501981233	0.1089075686554
	C1	ds-GFP	U23		17.7647627912155	16.7876988633934	4.15768489232781
	C2	ds-GFP	U23		19.8777500861197	18.2255383487639	3.36235332307929
	C3	ds-GFP	U23		19.5521442401747	18.1354233957801	3.80057877202951
	C4	ds-GFP	U23		18.056564316976	16.6795801118255	3.2744286407558
	C5	ds-GFP	U23	1.76	18.5634622450844	17.0706295437324	3.21141492796145
	T1	ds-U23	U23		23.2023840855531	17.0674438264379	0.232721899792544
	T2	ds-U23	U23		23.7656141835739	17.3310511670248	0.20265636635342
	T3	ds-U23	U23		22.7591381241667	16.8446035159289	0.256773847679398
	T4	ds-U23	U23		22.8443008603149	16.8657501981233	0.248265140129848
IVSP4-1	C1	ds-GFP	IVp53-1		18.8677205353349	16.7876988633934	0.391300474179621
	C2	ds-GFP	IVp53-1		20.6818727480846	18.2255383487639	0.316973441133362
	C3	ds-GFP	IVp53-1		20.107604216854	18.1354233957801	0.434785929878904
	C4	ds-GFP	IVp53-1		19.6658132351919	16.6795801118255	0.215047352622668
	C5	ds-GFP	IVp53-1	1.93	19.4229071342713	17.0706295437324	0.329540250203454
	T1	ds-IVSP4-1	IVp53-1		20.4431143847502	17.6581649881106	0.251699379216868
	T2	ds-IVSP4-1	IVp53-1		19.5543831000779	17.2699531596743	0.34633543044111
	T3	ds-IVSP4-1	IVp53-1		19.8635993762202	17.3084277598469	0.290142954702691
	T4	ds-IVSP4-1	IVp53-1		19.7512292477035	17.0365057576176	0.259436064915151
	T5	ds-IVSP4-1	IVp53-1		19.3122793966204	16.6085972469819	0.258481893808107
	T6	ds-IVSP4-1	IVp53-1		19.2785911983273	16.8638855558734	0.314619178635104
	C1	ds-GFP	IVp53-2		20.8369225823407	16.7876988633934	0.824443450624178
	C2	ds-GFP	IVp53-2		23.2633098723033	18.2255383487639	0.566256714137912
	C3	ds-GFP	IVp53-2		22.7965038213613	18.1354233957801	0.691402628986736
	C4	ds-GFP	IVp53-2		21.6083580547611	16.6795801118255	0.497276150000238
	C5	ds-GFP	IVp53-2	1.75	21.5364433215897	17.0706295437324	0.676217492469816
	T1	ds-IVSP4-1	IVp53-2		22.9061440468989	17.6581649881106	0.469351622787783
	T2	ds-IVSP4-1	IVp53-2		21.4203740852874	17.2699531596743	0.826852454820362
	T3	ds-IVSP4-1	IVp53-2		22.2492603940408	17.3084277598469	0.533815504553457
	T4	ds-IVSP4-1	IVp53-2		21.9540519178272	17.0365057576176	0.522959772595777
	T5	ds-IVSP4-1	IVp53-2		21.775269445907	16.6085972469819	0.431492912409531
	T6	ds-IVSP4-1	IVp53-2		21.4632802946803	16.8638855558734	0.611693767821078
	C1	ds-GFP	IVSP3-1		20.2998705264489	16.7876988633934	0.137400408050808
	C2	ds-GFP	IVSP3-1		22.2361605284117	18.2255383487639	0.101689786323834
	C3	ds-GFP	IVSP3-1		21.8049843466654	18.1354233957801	0.127243795822403
	C4	ds-GFP	IVSP3-1		21.4029056718213	16.6795801118255	0.0614408944487605
	C5	ds-GFP	IVSP3-1		21.0860021505533	17.0706295437324	0.0990087699978604
	T1	ds-IVSP4-1	IVSP3-1	1.94	19.3176859022087	17.6581649881106	0.477418731978953
	T2	ds-IVSP4-1	IVSP3-1		21.2813564284829	17.2699531596743	0.0996741967656005
	T3	ds-IVSP4-1	IVSP3-1		21.5467965915913	17.3084277598469	0.0858228003053885
	T4	ds-IVSP4-1	IVSP3-1		20.9693066443788	17.0365057576176	0.104504620932544
	T5	ds-IVSP4-1	IVSP3-1		21.2675257530988	16.6085972469819	0.0640268239486401
	T6	ds-IVSP4-1	IVSP3-1		21.402510627492	16.8638855558734	0.0697024804907585
	C1	ds-GFP	IVSP4-1		18.5746403779376	16.7876988633934	1.73273000789859
	C2	ds-GFP	IVSP4-1		21.4507612959702	18.2255383487639	0.853283267622388
	C3	ds-GFP	IVSP4-1		20.7532784948837	18.1354233957801	1.20894750049333
	C4	ds-GFP	IVSP4-1		19.2528659122632	16.6795801118255	1.08024806117935
	C5	ds-GFP	IVSP4-1		19.1287728668144	17.0706295437324	1.51779036721197
	T1	ds-IVSP4-1	IVSP4-1	1.8	24.7337763379148	17.6581649881106	0.0840833157601496
	T2	ds-IVSP4-1	IVSP4-1		24.2700768168398	17.2699531596743	0.0847053091485975
	T3	ds-IVSP4-1	IVSP4-1		24.2459907864757	17.3084277598469	0.0882009387987518
	T4	ds-IVSP4-1	IVSP4-1		23.707197289256	17.0365057576176	0.100540856578418
	T5	ds-IVSP4-1	IVSP4-1		23.659799651999	16.6085972469819	0.0771785002208072
	T6	ds-IVSP4-1	IVSP4-1		24.2068410289769	16.8638855558734	0.0666172754766668
	C1	ds-GFP	IVp12-1		15.4675065187456	16.7876988633934	3.37870864915746
	C2	ds-GFP	IVp12-1		17.4870178349034	18.2255383487639	2.36640360166332
	C3	ds-GFP	IVp12-1		17.0269393396241	18.1354233957801	3.01832662586466
	C4	ds-GFP	IVp12-1		15.800225612515	16.6795801118255	2.51720475111045
	C5	ds-GFP	IVp12-1	1.94	15.8189806770379	17.0706295437324	3.24736837477347
	T1	ds-IVSP4-1	IVp12-1		16.955929319208	17.6581649881106	2.28358449309149
	T2	ds-IVSP4-1	IVp12-1		16.1269946089623	17.2699531596743	3.03400989530621
	T3	ds-IVSP4-1	IVp12-1		16.4521587244199	17.3084277598469	2.51100901854261
	T4	ds-IVSP4-1	IVp12-1		16.1234953600392	17.0365057576176	2.59279610036468
	T5	ds-IVSP4-1	IVp12-1		15.9207085741848	16.6085972469819	2.21403862396305
	T6	ds-IVSP4-1	IVp12-1		15.871188715426	16.8638855558734	2.72378139224618
	C1	ds-GFP	U22		20.6351163296778	16.7876988633934	0.136261155270981
	C2	ds-GFP	U22		22.0564988023263	18.2255383487639	0.143962569748745
	C3	ds-GFP	U22		21.6238687876044	18.1354233957801	0.179506523212192
	C4	ds-GFP	U22		21.4412660576923	16.6795801118255	0.0748020996211405
	C5	ds-GFP	U22		21.0548409726897	17.0706295437324	0.125718515379158
	T1	ds-IVSP4-1	U22	1.92	21.8153144185845	17.6581649881106	0.114355615704015
	T2	ds-IVSP4-1	U22		21.0474257890637	17.2699531596743	0.144754593080564
	T3	ds-IVSP4-1	U22		21.5477849712438	17.3084277598469	0.107224506557064
	T4	ds-IVSP4-1	U22		21.0970588711935	17.0365057576176	0.119485587068517
	T5	ds-IVSP4-1	U22		20.6498294611904	16.6085972469819	0.119418222723321
	T6	ds-IVSP4-1	U22		20.959939139198	16.8638855558734	0.116131839522394
	C1	ds-GFP	U23		17.7647627912155	16.7876988633934	4.15768489232781
	C2	ds-GFP	U23		19.8777500861197	18.2255383487639	3.36235332307929
	C3	ds-GFP	U23		19.5521442401747	18.1354233957801	3.80057877202951
	C4	ds-GFP	U23		18.056564316976	16.6795801118255	3.2744286407558
	C5	ds-GFP	U23	1.76	18.5634622450844	17.0706295437324	3.21141492796145
	T1	ds-IVSP4-1	U23		19.6549492685821	17.6581649881106	2.58835502635917
	T2	ds-IVSP4-1	U23		18.5496822089245	17.2699531596743	3.70861690567391
	T3	ds-IVSP4-1	U23		18.7066299321352	17.3084277598469	3.4841223224794
	T4	ds-IVSP4-1	U23		18.6380103485286	17.0365057576176	3.00794976237665
	T5	ds-IVSP4-1	U23		18.4800544673072	16.6085972469819	2.4553035323789
	T6	ds-IVSP4-1	U23		18.453439213768	16.8638855558734	2.96739065912668
U22	C1	ds-GFP	IVp53-1		18.8677205353349	16.7876988633934	0.391300474179621
	C2	ds-GFP	IVp53-1		20.6818727480846	18.2255383487639	0.316973441133362
	C3	ds-GFP	IVp53-1		20.107604216854	18.1354233957801	0.434785929878904
	C4	ds-GFP	IVp53-1		19.6658132351919	16.6795801118255	0.215047352622668
	C5	ds-GFP	IVp53-1	1.93	19.4229071342713	17.0706295437324	0.329540250203454
	T1	ds-U22	IVp53-1		19.5178572687362	17.2893814172278	0.359493322919889
	T2	ds-U22	IVp53-1		19.9833663098532	17.169936212606	0.243964190745233
	T3	ds-U22	IVp53-1		19.2167113055209	16.6244620749485	0.278244658627488
	T4	ds-U22	IVp53-1		18.7252934123508	15.8910870025039	0.232909901569952
	T5	ds-U22	IVp53-1		19.3053834159622	16.7674750928612	0.289422873470481
	C1	ds-GFP	IVp53-2		20.8369225823407	16.7876988633934	0.824443450624178
	C2	ds-GFP	IVp53-2		23.2633098723033	18.2255383487639	0.566256714137912
	C3	ds-GFP	IVp53-2		22.7965038213613	18.1354233957801	0.691402628986736
	C4	ds-GFP	IVp53-2		21.6083580547611	16.6795801118255	0.497276150000238
	C5	ds-GFP	IVp53-2	1.75	21.5364433215897	17.0706295437324	0.676217492469816
	T1	ds-U22	IVp53-2		21.8334644479126	17.2893814172278	0.664959250701682
	T2	ds-U22	IVp53-2		21.7813058704221	17.169936212606	0.631010108792016
	T3	ds-U22	IVp53-2		21.0691055165654	16.6244620749485	0.647597125161414
	T4	ds-U22	IVp53-2		20.406586448516	15.8910870025039	0.568532633802446
	T5	ds-U22	IVp53-2		21.1115713839475	16.7674750928612	0.697286207402843
	C1	ds-GFP	IVSP3-1		20.2998705264489	16.7876988633934	0.137400408050808
	C2	ds-GFP	IVSP3-1		22.2361605284117	18.2255383487639	0.101689786323834
	C3	ds-GFP	IVSP3-1		21.8049843466654	18.1354233957801	0.127243795822403
	C4	ds-GFP	IVSP3-1		21.4029056718213	16.6795801118255	0.0614408944487605
	C5	ds-GFP	IVSP3-1		21.0860021505533	17.0706295437324	0.0990087699978604
	T1	ds-U22	IVSP3-1	1.94	21.6095009547499	17.2893814172278	0.0812654360359165
	T2	ds-U22	IVSP3-1		21.1494315613793	17.169936212606	0.101596653490912
	T3	ds-U22	IVSP3-1		20.1517553290387	16.6244620749485	0.135577980199766
	T4	ds-U22	IVSP3-1		20.3048206467609	15.8910870025039	0.0742283558356213
	T5	ds-U22	IVSP3-1		20.6072101427473	16.7674750928612	0.110544072586575
	C1	ds-GFP	IVSP4-1		18.5746403779376	16.7876988633934	1.73273000789859
	C2	ds-GFP	IVSP4-1		21.4507612959702	18.2255383487639	0.853283267622388
	C3	ds-GFP	IVSP4-1		20.7532784948837	18.1354233957801	1.20894750049333
	C4	ds-GFP	IVSP4-1		19.2528659122632	16.6795801118255	1.08024806117935
	C5	ds-GFP	IVSP4-1	1.8	19.1287728668144	17.0706295437324	1.51779036721197
	T1	ds-U22	IVSP4-1		19.2658175538892	17.2893814172278	1.62601339064589
	T2	ds-U22	IVSP4-1		19.4087305868414	17.169936212606	1.37786641823194
	T3	ds-U22	IVSP4-1		18.5822510197055	16.6244620749485	1.54298404810336
	T4	ds-U22	IVSP4-1		18.3697610669591	15.8910870025039	1.05934500547436
	T5	ds-U22	IVSP4-1		18.7003726394625	16.7674750928612	1.58721302446173
	C1	ds-GFP	IVp12-1		15.4675065187456	16.7876988633934	3.37870864915746
	C2	ds-GFP	IVp12-1		17.4870178349034	18.2255383487639	2.36640360166332
	C3	ds-GFP	IVp12-1		17.0269393396241	18.1354233957801	3.01832662586466
	C4	ds-GFP	IVp12-1		15.800225612515	16.6795801118255	2.51720475111045
	C5	ds-GFP	IVp12-1	1.94	15.8189806770379	17.0706295437324	3.24736837477347
	T1	ds-U22	IVp12-1		16.0252217552805	17.2893814172278	3.28905460686383
	T2	ds-U22	IVp12-1		16.2098592135038	17.169936212606	2.68223527469066
	T3	ds-U22	IVp12-1		15.2801335324391	16.6244620749485	3.42176626463942
	T4	ds-U22	IVp12-1		14.2713708070255	15.8910870025039	4.04582545328699
	T5	ds-U22	IVp12-1		14.957627255342	16.7674750928612	4.67191775597569
	C1	ds-GFP	U22		20.6351163296778	16.7876988633934	0.136261155270981
	C2	ds-GFP	U22		22.0564988023263	18.2255383487639	0.143962569748745
	C3	ds-GFP	U22		21.6238687876044	18.1354233957801	0.179506523212192
	C4	ds-GFP	U22		21.4412660576923	16.6795801118255	0.0748020996211405
	C5	ds-GFP	U22		21.0548409726897	17.0706295437324	0.125718515379158
	T1	ds-U22	U22	1.92	24.1836552273489	17.2893814172278	0.0189626219679873
	T2	ds-U22	U22		24.0044084557858	17.169936212606	0.0196446358817405
	T3	ds-U22	U22		23.6198703616822	16.6244620749485	0.0173924558333335
	T4	ds-U22	U22		23.1825089380486	15.8910870025039	0.0140184204816929
	T5	ds-U22	U22		23.6707777384462	16.7674750928612	0.0185509336008436
	C1	ds-GFP	U23		17.7647627912155	16.7876988633934	4.15768489232781
	C2	ds-GFP	U23		19.8777500861197	18.2255383487639	3.36235332307929
	C3	ds-GFP	U23		19.5521442401747	18.1354233957801	3.80057877202951
	C4	ds-GFP	U23		18.056564316976	16.6795801118255	3.2744286407558
	C5	ds-GFP	U23		18.5634622450844	17.0706295437324	3.21141492796145
	T1	ds-U22	U23	1.76	18.4157271004162	17.2893814172278	4.05380951286142
	T2	ds-U22	U23		18.5390898513152	17.169936212606	3.4845041416002
	T3	ds-U22	U23		17.7149987180431	16.6244620749485	3.82509837432423
	T4	ds-U22	U23		17.0136524040477	15.8910870025039	3.44560237478527
	T5	ds-U22	U23		17.5813175584929	16.7674750928612	4.5487284506792
IVSP3-1	C1	ds-GFP	IVp53-1		19.6494807393739	17.7941745796355	0.465435327319212
	C2	ds-GFP	IVp53-1		20.2314036906198	18.0191473914264	0.370193333705471
	C3	ds-GFP	IVp53-1		19.9614362484008	18.0821776550129	0.461549893767244
	C4	ds-GFP	IVp53-1		19.8899924464281	17.7328406044986	0.381051620264204
	C5	ds-GFP	IVp53-1		19.7508070178102	17.7669584543066	0.427416031350126
	T1	ds-IVSP3-1	IVp53-1	1.93	19.8467073767362	17.4873107091015	0.331515628904189
	T2	ds-IVSP3-1	IVp53-1		19.864945159515	17.6060337341257	0.355236076020046
	T3	ds-IVSP3-1	IVp53-1		20.067010978399	18.1600520500869	0.454123150130879
	T4	ds-IVSP3-1	IVp53-1		20.373849770526	18.1328354543641	0.364316939936659
	T5	ds-IVSP3-1	IVp53-1		19.5359912979099	17.8572078724182	0.523560492036883
	T6	ds-IVSP3-1	IVp53-1		19.9047312623042	17.7975879053017	0.394442139987528
	C1	ds-GFP	IVp53-2		24.4994480703491	17.7941745796355	0.211161206288723
	C2	ds-GFP	IVp53-2		24.7675037267808	18.0191473914264	0.211937600293945
	C3	ds-GFP	IVp53-2		24.0593528225389	18.0821776550129	0.328862619464287
	C4	ds-GFP	IVp53-2		23.8253340188951	17.7328406044986	0.295293469524213
	C5	ds-GFP	IVp53-2	1.75	24.4222279670906	17.7669584543066	0.216425027076001
	T1	ds-IVSP3-1	IVp53-2		24.4829759993127	17.4873107091015	0.1728150835998
	T2	ds-IVSP3-1	IVp53-2		24.3512523090339	17.6060337341257	0.201751374986269
	T3	ds-IVSP3-1	IVp53-2		25.2413733683061	18.1600520500869	0.178995110177676
	T4	ds-IVSP3-1	IVp53-2		24.8687727071609	18.1328354543641	0.216432805039317
	T5	ds-IVSP3-1	IVp53-2		23.8320220217944	17.8572078724182	0.320275591975963
	T6	ds-IVSP3-1	IVp53-2		24.7250380569403	17.7975879053017	0.186551952599999
	C1	ds-GFP	IVSP3-1		20.4290944903812	17.7941745796355	0.250832295120922
	C2	ds-GFP	IVSP3-1		21.2400414635003	18.0191473914264	0.170896477917744
	C3	ds-GFP	IVSP3-1		20.7656007861367	18.0821776550129	0.244330028178009
	C4	ds-GFP	IVSP3-1		20.1660107719808	17.7328406044986	0.286354324278516
	C5	ds-GFP	IVSP3-1		20.1889007953358	17.7669584543066	0.28869385243062
	T1	ds-IVSP3-1	IVSP3-1	1.94	23.9587968231518	17.4873107091015	0.0196107040607899
	T2	ds-IVSP3-1	IVSP3-1		23.5538539572689	17.6060337341257	0.0278136145687616
	T3	ds-IVSP3-1	IVSP3-1		23.8312155954653	18.1600520500869	0.0337901579516301
	T4	ds-IVSP3-1	IVSP3-1		24.2625986248995	18.1328354543641	0.0249208713492
	T5	ds-IVSP3-1	IVSP3-1		22.8409562233981	17.8572078724182	0.0529596683382667
	T6	ds-IVSP3-1	IVSP3-1		23.6349969195217	17.7975879053017	0.0300422047569397
	C1	ds-GFP	IVSP4-1		19.5886960869502	17.7941745796355	1.8987013771423
	C2	ds-GFP	IVSP4-1		19.8909126385073	18.0191473914264	1.85374798176064
	C3	ds-GFP	IVSP4-1		19.5254636442995	18.0821776550129	2.39904644881468
	C4	ds-GFP	IVSP4-1		18.9513930660994	17.7328406044986	2.64817663005609
	C5	ds-GFP	IVSP4-1		19.2136490676031	17.7669584543066	2.32338820650716
	T1	ds-IVSP3-1	IVSP4-1	1.8	19.6443453558065	17.4873107091015	1.49009894965008
	T2	ds-IVSP3-1	IVSP4-1		19.4316984392354	17.6060337341257	1.83112928580213
	T3	ds-IVSP3-1	IVSP4-1		20.136930151365	18.1600520500869	1.76624396838098
	T4	ds-IVSP3-1	IVSP4-1		19.8669631493155	18.1328354543641	2.03184992907613
	T5	ds-IVSP3-1	IVSP4-1		18.9650221492738	17.8572078724182	2.85998172227807
	T6	ds-IVSP3-1	IVSP4-1		19.7567325416131	17.7975879053017	1.7241466139142
	C1	ds-GFP	IVp12-1		16.662779256939	17.7941745796355	3.04323501086219
	C2	ds-GFP	IVp12-1		16.2543184575314	18.0191473914264	4.65192622166263
	C3	ds-GFP	IVp12-1		15.6788318969244	18.0821776550129	7.11144296295735
	C4	ds-GFP	IVp12-1		16.12336166083	17.7328406044986	4.17239247558911
	C5	ds-GFP	IVp12-1		16.6919001349952	17.7669584543066	2.93008605508272
	T1	ds-IVSP3-1	IVp12-1	1.94	16.5268821988099	17.4873107091015	2.70029412484725
	T2	ds-IVSP3-1	IVp12-1		16.5357133773102	17.6060337341257	2.91132327125414
	T3	ds-IVSP3-1	IVp12-1		17.0504750685434	18.1600520500869	3.02203211836659
	T4	ds-IVSP3-1	IVp12-1		16.7959841450525	18.1328354543641	3.51129879313348
	T5	ds-IVSP3-1	IVp12-1		15.4343670119777	17.8572078724182	7.17091285243289
	T6	ds-IVSP3-1	IVp12-1		16.1172286212858	17.7975879053017	4.37883442021294
	C1	ds-GFP	U22		21.0028487694641	17.7941745796355	0.213196133715081
	C2	ds-GFP	U22		21.7419614712098	18.0191473914264	0.153507426166388
	C3	ds-GFP	U22		20.9499990794105	18.0821776550129	0.268653308810541
	C4	ds-GFP	U22		20.9253522407605	17.7328406044986	0.21504954645305
	C5	ds-GFP	U22		20.8798861533532	17.7669584543066	0.226746560382898
	T1	ds-IVSP3-1	U22	1.92	21.4161241373008	17.4873107091015	0.13202679371225
	T2	ds-IVSP3-1	U22		21.1169821173121	17.6060337341257	0.174032503289906
	T3	ds-IVSP3-1	U22		21.5743357426015	18.1600520500869	0.188546932961599
	T4	ds-IVSP3-1	U22		21.6240829469262	18.1328354543641	0.1791644379931
	T5	ds-IVSP3-1	U22		20.8020848756494	17.8572078724182	0.253720621262334
	T6	ds-IVSP3-1	U22		21.2495168467447	17.7975879053017	0.181932618439876
	C1	ds-GFP	U23		20.1306119893944	17.7941745796355	2.17066064793541
	C2	ds-GFP	U23		20.4410483905089	18.0191473914264	2.12381882498135
	C3	ds-GFP	U23		20.2914616405333	18.0821776550129	2.41291372162611
	C4	ds-GFP	U23		19.6132975476681	17.7328406044986	2.78871110598278
	C5	ds-GFP	U23		20.3427390520514	17.7669584543066	1.8898963005657
	T1	ds-IVSP3-1	U23	1.76	20.0795114620659	17.4873107091015	1.81176527365382
	T2	ds-IVSP3-1	U23		20.1615436619292	17.6060337341257	1.87578464219323
	T3	ds-IVSP3-1	U23		20.7499249820296	18.1600520500869	1.96374845931559
	T4	ds-IVSP3-1	U23		20.8853455182908	18.1328354543641	1.78551779819072
	T5	ds-IVSP3-1	U23		19.3110006870904	17.8572078724182	3.6017757867101
	T6	ds-IVSP3-1	U23		20.1343232495325	17.7975879053017	2.17116778518988
IVp53-2	C1	ds-GFP	IVp53-1		21.7501623042669	19.1868570070824	0.302799229995184
	C2	ds-GFP	IVp53-1		19.7508070178102	17.7669584543066	0.427416031350126
	C3	ds-GFP	IVp53-1		19.6268949419458	16.7441326232597	0.230567444798842
	C4	ds-GFP	IVp53-1		19.3120372014563	16.5891812077817	0.255116897389406
	C5	ds-GFP	IVp53-1	1.93	19.8899924464281	17.7328406044986	0.381051620264221
	T1	ds-IVp53-2	IVp53-1		20.5379414829899	18.4227672167084	0.398689170374297
	T2	ds-IVp53-2	IVp53-1		20.730345459623	18.3114199965258	0.325581135118925
	T3	ds-IVp53-2	IVp53-1		19.0978544100856	16.6983905201044	0.316445764755248
	T4	ds-IVp53-2	IVp53-1		19.2139558171811	16.8731523019282	0.330363013815992
	T5	ds-IVp53-2	IVp53-1		19.4379137217531	16.4823349814235	0.218321601331471
	C1	ds-GFP	IVp53-2		27.4925827526131	19.1868570070824	0.102406829106049
	C2	ds-GFP	IVp53-2		24.4222279670906	17.7669584543066	0.216425027076001
	C3	ds-GFP	IVp53-2		22.4800735274006	16.7441326232597	0.319071552900087
	C4	ds-GFP	IVp53-2		21.8351030759414	16.5891812077817	0.411786168361763
	C5	ds-GFP	IVp53-2	1.75	23.8253340188951	17.7328406044986	0.295293469524214
	T1	ds-IVp53-2	IVp53-2		31.6274747747073	18.4227672167084	0.00600777953783919
	T2	ds-IVp53-2	IVp53-2		31.4826847881945	18.3114199965258	0.00603768733238374
	T3	ds-IVp53-2	IVp53-2		27.5791325929475	16.6983905201044	0.0178259478172264
	T4	ds-IVp53-2	IVp53-2		27.8115722142586	16.8731523019282	0.0176362682593497
	T5	ds-IVp53-2	IVp53-2		27.6288162643328	16.4823349814235	0.0149582728503206
	C1	ds-GFP	IVSP3-1		22.1347347122621	19.1868570070824	0.20972859274469
	C2	ds-GFP	IVSP3-1		20.1889007953358	17.7669584543066	0.28869385243062
	C3	ds-GFP	IVSP3-1		20.7496122552284	16.7441326232597	0.0989981292768507
	C4	ds-GFP	IVSP3-1		20.5753961933268	16.5891812077817	0.0999534941890538
	C5	ds-GFP	IVSP3-1	1.94	20.1660107719808	17.7328406044986	0.286354324278529
	T1	ds-IVp53-2	IVSP3-1		21.5368877941366	18.4227672167084	0.184943970460729
	T2	ds-IVp53-2	IVSP3-1		21.3860076339946	18.3114199965258	0.189422212014597
	T3	ds-IVp53-2	IVSP3-1		20.3770879310482	16.6983905201044	0.122820268710553
	T4	ds-IVp53-2	IVSP3-1		20.7002806581425	16.8731523019282	0.111712135654749
	T5	ds-IVp53-2	IVSP3-1		20.4017163582195	16.4823349814235	0.104252332809992
	C1	ds-GFP	IVSP4-1		22.08197051894	19.1868570070824	1.13540983694675
	C2	ds-GFP	IVSP4-1		19.2136490676031	17.7669584543066	2.32338820650716
	C3	ds-GFP	IVSP4-1		18.1154623727886	16.7441326232597	2.20303719403328
	C4	ds-GFP	IVSP4-1		17.7277539061421	16.5891812077817	2.48899743936018
	C5	ds-GFP	IVSP4-1	1.8	18.9513930660994	17.7328406044986	2.6481766300562
	T1	ds-IVp53-2	IVSP4-1		19.8392687830756	18.4227672167084	2.51752562521792
	T2	ds-IVp53-2	IVSP4-1		20.1806380334597	18.3114199965258	1.9089689822349
	T3	ds-IVp53-2	IVSP4-1		18.1640133301031	16.6983905201044	2.0751907131694
	T4	ds-IVp53-2	IVSP4-1		18.460676046803	16.8731523019282	1.96414668166635
	T5	ds-IVp53-2	IVSP4-1		17.9809871773074	16.4823349814235	1.99380831217217
	C1	ds-GFP	IVp12-1		18.4031201440732	19.1868570070824	2.48669643047484
	C2	ds-GFP	IVp12-1		16.6919001349952	17.7669584543066	2.93008605508272
	C3	ds-GFP	IVp12-1		15.9322403430256	16.7441326232597	2.41032140776397
	C4	ds-GFP	IVp12-1		15.2291684202161	16.5891812077817	3.45502808948913
	C5	ds-GFP	IVp12-1	1.94	16.12336166083	17.7328406044986	4.17239247558912
	T1	ds-IVp53-2	IVp12-1		16.7513661325938	18.4227672167084	4.40881209890218
	T2	ds-IVp53-2	IVp12-1		17.0278883538342	18.3114199965258	3.4017717633729
	T3	ds-IVp53-2	IVp12-1		15.7493750903429	16.6983905201044	2.63714375408534
	T4	ds-IVp53-2	IVp12-1		16.1066295252227	16.8731523019282	2.34509854520023
	T5	ds-IVp53-2	IVp12-1		15.6532604857867	16.4823349814235	2.42493217726551
	C1	ds-GFP	U22		22.5825790435121	19.1868570070824	0.196970049569713
	C2	ds-GFP	U22		20.8798861533532	17.7669584543066	0.226746560382898
	C3	ds-GFP	U22		20.9079968979871	16.7441326232597	0.110698077751682
	C4	ds-GFP	U22		20.2052881369123	16.5891812077817	0.157488789095216
	C5	ds-GFP	U22	1.92	20.9253522407605	17.7328406044986	0.215049546453051
	T1	ds-IVp53-2	U22		21.7933588450573	18.4227672167084	0.19557277727813
	T2	ds-IVp53-2	U22		21.9561576509878	18.3114199965258	0.162987559581138
	T3	ds-IVp53-2	U22		20.5455255412954	16.6983905201044	0.13591224008239
	T4	ds-IVp53-2	U22		20.7488835262959	16.8731523019282	0.134119751700611
	T5	ds-IVp53-2	U22		20.3427007199712	16.4823349814235	0.133851404966024
	C1	ds-GFP	U23		22.4969588502033	19.1868570070824	1.47497343833448
	C2	ds-GFP	U23		20.3427390520514	17.7669584543066	1.8898963005657
	C3	ds-GFP	U23		19.4638796353594	16.7441326232597	1.54444438874804
	C4	ds-GFP	U23		18.9951229337476	16.5891812077817	1.81087841598064
	C5	ds-GFP	U23	1.76	19.6132975476681	17.7328406044986	2.7887111059829
	T1	ds-IVp53-2	U23		21.5364390882713	18.4227672167084	1.50634734285361
	T2	ds-IVp53-2	U23		21.7122224363071	18.3114199965258	1.26396556605728
	T3	ds-IVp53-2	U23		19.0258565592441	16.6983905201044	1.91753102492863
	T4	ds-IVp53-2	U23		19.3747341360505	16.8731523019282	1.77392098784944
	T5	ds-IVp53-2	U23		18.7731606573321	16.4823349814235	1.90847417224727
