# Supplementary material for: RNA interference identifies domesticated viral genes involved in assembly and trafficking of virus-derived particles in ichneumonid wasps
Source: PLoS Pathog. 2019 Dec 13;15(12):e1008210. doi: 10.1371/journal.ppat.1008210 (PMC6957214; doi:10.1371/journal.ppat.1008210)
Supplement: S5 Table — (XLSX) [file ppat.1008210.s008.xlsx]

## Sheet: Feuil1
S5 Table. List of primers used in the different experiments.
Primer sequences	Target genes
ds-RNA synthesis (PCR amplification)
ds-U23 F GCT-CTA-GAC-AAA-CAC-CAC-GAT-GCA-AAA-C	U23
ds-U23 R GCC-TCG-AGG-CAG-AAA-CCG-AGC-CAT-GTA-T
ds-IVSP4-1 F GCT-CTA-GAT-CAG-TGG-ACG-TAC-CGT-GTG-T	IVSP4-1
ds-IVSP4-1 R GCC-TCG-AGG-CAG-AAA-GCC-TCT-TTT-GAC-G
ds-IVp53-2 F GTT-CGA-TCA-AGC-GTT-GGT-TT	IVp53-2
ds-IVp53-2 R TGA-TTT-CAT-TCT-CGG-GCT-TT
ds-IVp12-1 F GCG-CCA-GTC-TAT-CAG-TGC-TT	IVp12-1
ds-IVp12-1 R CGA-CAC-TCG-CGA-CTT-TAG-C
ds-IVSP3-1 F TGT-ACG-GGG-CTG-GAG-TTT-AC	IVSP3-1
ds IVSP3-1 R CAT-GGT-GTA-TTT-CCC-CTT-GG
ds-U22 F GAG-CGG-GAA-TGG-AAG-TAT-GA	U22
ds-U22 R GCC-CAC-GGT-TAA-GAG-ACT-GA
qPCR on gDNA and transcripts expression
q-U23 F AGA-TTC-TGC-TGC-CCT-TGA-TG	U23
q-U23 R TAC-GAC-AGA-TCC-GAC-TGA-GC
q-IVSP4-1 F GGC-TTC-AAA-CTT-TCC-GAT-GA	IVSP4-1
q-IVSP4-1 R ATG-CGA-TGA-TT-TCC-GAG-TC
EF1 F AGA-TCG-ACG-AGG-AAG-AAC	ELF1
EF1 R AAG-CGA-GTT-GGT-TGG-GTT-TG
CCO F TAG-TCG-GTG-GTG-TTC-GAA-CG	COI
CCO R ACG-CCG-TCA-GTT-TGT-ATC-TG
IVp53-1 F ATG-CCA-CGG-AAG-CAA-TAA-TC	IVp53-1
IVp53-1 R GTG-ATA-AGA-TCG-CGG-ATG-GT
q-IVp53-2 F GTT CGA TCA AGC GTT GGT TT	IVp53-2
q-IVp53-2 R TGA TTT CAT TCT CGG GCT TT
q-IVp12-1 F CCA-GTC-TTG-TGA-GTG-GTG-GA	IVp12-1
q-IVp12-1 R TTT-CGA-CGA-AGA-GTC-ATC-AGA
q-IVSP3-1 F AAA-CAT-CGG-CGG-TAA-ATG-AG	IVSP3-1
q-IVSP3-1 R CCC-TCA-GAT-CGT-TCT-TCT-CG
q-U22 F TGG-GCT-CAT-GTT-GGT-ATT-CA	U22
q-U22 R GGT-GCG-GTT-CAT-GGA-TTT-AG
Control of DNA packaging
HCO AGA-TTC-TGC-TGC-CCT-TGA-TG	COI
LCO TAC-GAC-AGA-TCC-GAC-TGA-GC
M24 F AGA-TTC-TGC-TGC-CCT-TGA-TG	HdIV protein Gly-Pro 2
M24 R TAC-GAC-AGA-TCC-GAC-TGA-GC
Control of DNA amplification
HdBR-LL2 ACG-AAT-GTT-CTC-GAC-GGA-CA	HdIV segment 29 & flanking sequences
HdBR-RR GCG-AAA-TGT-TCT-CGA-GCG-AC
HdBR-RL TTT-GAT-GGA-GGG-ACG-TAG-CG
HdBR-LR TGC-CGA-ACG-ACG-AGA-AAG-AA
Seg29 L TGT-TCT-TGG-TGA-GCA-GCA-TC
Seg29 R GCT-GTG-CAC-TGG-AAA-TAG-CA
