# Supplementary material for: RNA interference identifies domesticated viral genes involved in assembly and trafficking of virus-derived particles in ichneumonid wasps
Source: PLoS Pathog. 2019 Dec 13;15(12):e1008210. doi: 10.1371/journal.ppat.1008210 (PMC6957214; doi:10.1371/journal.ppat.1008210)
Supplement: S6 Table — (XLSX) [file ppat.1008210.s009.xlsx]

## Sheet: Feuil1
S6 Table. Peptides used to generate antibodies directed against IVp12-1, IVp53-2 and U23.
Genes	protein sequence	peptide 1	peptide 2
IVp12-1	MSYLSLGSSVLGASLSVLTCYEVFQVEVTEGNKKNLLIAKVASVASATSSLVSGGINVYDMIQSDDSSSKYLDLNAS	MIQSDDSSSKYLDLN	QVEVTEGNKKNLLIA
IVp53-2	MVQPGNTAAAMSKPEHAVKSGAANEPAQVGAGGNAEDVDVATDEQLNKELESHTYPMNCVKGMRLKKIAKYPKHHDKGSPFESHIVVTEKHNKFIRVGAIIVNGRAVKGSDKISHWKGLRLNPNYMDALLTSLSESIPNSVHAFQAKLRYPDDFVLAIIAPPNVTMFPDEPLPEGFVPDTSLQYEIVVQQNKHDPDRLTSAKKSSIKRWFKDFTWKSVSEKVARAEQKCSPEDKTVGYVAMPESGHTHVPIRASAPRLDDEPYGFHHRLRKRMSTDSSHSNDVTGTKKPSEGIQAAMQTYGIPAVLAIGSAGAAIGGAVWLSKSPRMKSYIGL	RKRMSTDSSHSNDVT	IAKYPKHHDKGSPFE
U23	MVGYQQTPWCSNTTMQNGEAVLSDARLIKIIHTFFELDDLKMSCNDMLTKVLSVFRDAIATGGLQEILNGFMLFLCGRREKHHGSPIPRIATYWDFKILIAGLLKRFSNDKSLKDVLDTYDDTGVVDRMVTGGYSLRLNSNIISMMDTAPYAGIRLLPPTKLLVLEPKQAAVLVYLFRTYYSNNTGIDDSAVRNFMGMLEKIDESIHGSVSARESDFRPVKSASRKTILATHQDASLVVRKYIMGQYSYIFSMLNQCFLRYDFLNNTEATHPRYQTKELVLNYLSSLMGLPANACEEHVWTTYVNDVGAVTSLTSMLDSGATNMEFLTYIVLQSLMLVQSASNEGQSYHEQYMKLRGRVADQLRMGRYSTENPYDPGVIRKDDASLNIGPEKLKRLQEL…	NNTEATHPRYQTKEL	GRYSTENPYDPGVIR
